# Supplementary material for: Renal protective potential of pentoxifylline, chlorpromazine, and lovastatin in ischemia-reperfusion injury: An experimental study
Source: PLoS One. 2024 Oct 16;19(10):e0308649. doi: 10.1371/journal.pone.0308649 (PMC11482703; doi:10.1371/journal.pone.0308649)
Supplement: S2 Data — (XLSX) [file pone.0308649.s002.xlsx]

## Sheet: Dados
	IDENTIFICAÇÃO			TESTES BIOQUÍMICOS				ANÁLISE HISTOPATOLÓGICA
	Animal	Tratamento	TEMPO	CREA BASAL (mg/dL)	CREA FINAL (mg/dL)	UREA BASAL (mg/dL)	UREA FINAL (mg/dL)	Cil. Hialino	Deg. tubular	Necrose Tubular	Céls tubulares atípicas	Hemorragia intesticial	Congestão	Dilatação tubular	Atrofia tubular	Glomerulonefrite membranosa	Glomerulonefrite proliferativa	Céls mononucleares intersticial	Céls mono perivascular	Fibrose	Infiltrado linfocítico cápsula renal	Peso (g)
1	N1	Controle	24	0.48	5.32	40.7	282	3	2	2	1	0	0	0	0	0	0	0	0	0	0	220
2	N2	Controle	24	0.45	5.54	44.1	277	3	2	2	0	0	0	0	0	0	0	1	0	0	0	217
3	N3	Controle	24	0.38	5.81	35.3	270	3	3	2	1	0	0	0	0	0	0	0	0	0	0	200
4	N4	Controle	72	0.32	12	58.3	302	2	2	2	0	1	1	0	1	0	0	0	0	0	0	246
5	N5	Controle	72	0.47	1.85	50.7	198	2	3	2	0	0	0	1	0	1	0	2	1	1	0	230
6	N6	Controle	72	0.39	4.86	38.4	308	2	3	2	0	0	0	0	0	0	0	0	0	0	0	249
7	N7	Controle	120	0.42	5.42	93.8	269	2	3	2	0	1	0	0	0	0	0	0	0	0	0	250
8	N8	Controle	120	0.36	5.04	40.6	285	3	3	3	0	0	0	0	0	0	0	1	0	0	0	210
9	N9	Controle	120	0.41	4.92	36	292	3	3	2	0	0	0	0	0	0	0	1	0	0	0	238
10	N1	PTX	24	0.37	4.48	42.1	170.7	3	1	1	0	1	1	0	0	0	0	0	0	0	0	245
11	N2	PTX	24	0.61	4.72	48.9	194.8	3	2	2	0	0	0	0	0	0	1	0	0	0	0	207
12	N3	PTX	24	0.46	5.42	45.3	176.9	3	3	3	0	1	1	0	0	0	0	0	0	0	0	239
13	N4	PTX	72	0.66	2.82	34.5	110.2	2	2	1	0	0	0	0	0	0	0	0	1	0	1	244
14	N5	PTX	72	0.4	2.45	50.3	148.9	2	2	1	0	0	0	0	0	0	0	0	0	0	0	249
15	N6	PTX	72	0.35	0.85	43.6	35.3	0	0	0	0	0	2	0	0	0	0	0	1	0	0	248
16	N7	PTX	120	0.86	0.98	42.5	83.1	1	2	1	0	0	0	0	0	0	0	0	0	0	0	211
17	N8	PTX	120	0.79	1.16	40.5	117.2	1	2	1	0	0	1	0	0	0	0	1	0	0	0	250
18	N9	PTX	120	1.42	1.14	42.1	66.5	1	2	1	0	0	0	0	0	0	0	1	0	0	0	200
19	N1	CLOR	24	0.42	1.63	48.9	126.7	2	2	2	0	0	0	0	0	0	0	0	0	0	0	243
20	N2	CLOR	24	0.33	1.21	40.6	107.6	2	2	1	0	1	0	0	0	0	1	0	0	0	0	241
21	N3	CLOR	24	0.43	1.13	52.7	103.4	1	3	3	0	0	1	0	0	0	3	0	1	0	2	240
22	N4	CLOR	72	0.39	1.33	62.8	255.1	1	2	1	0	0	0	0	0	0	0	1	0	0	0	222
23	N5	CLOR	72	0.34	1.65	51.3	210.3	2	2	1	0	0	0	0	0	0	1	0	0	0	0	235
24	N6	CLOR	72	0.5	2.57	53.2	306.4	1	2	1	0	1	1	0	0	1	0	2	0	0	0	233
25	N7	CLOR	120	0.33	1	47.8	71.9	1	1	1	0	0	0	0	0	0	1	0	0	0	0	240
26	N8	CLOR	120	0.38	0.77	63.5	72.1	1	2	1	0	0	0	0	0	0	0	1	1	0	0	238
27	N9	CLOR	120	0.35	0.81	49.4	73.7	0	2	1	0	0	0	0	0	0	1	0	0	0	0	201
28	N1	LOV	24	0.35	5.8	45.3	265.4	3	3	2	0	0	0	0	0	0	0	1	0	0	0	200
29	N2	LOV	24	0.2	5.52	42.9	276.5	3	2	2	0	0	0	0	0	0	1	0	1	0	0	233
30	N3	LOV	24	0.28	6.26	46	298.9	3	3	2	0	0	0	0	0	0	1	1	0	0	0	246
31	N4	LOV	72	0.22	6.98	48.4	505.8	2	2	2	0	0	1	0	0	0	1	1	0	0	0	228
32	N5	LOV	72	0.18	9.92	50.9	598.2	2	3	1	0	0	0	0	0	0	1	1	0	0	0	234
33	N6	LOV	72	0.44	8.07	54.8	479.6	3	2	1	0	0	0	0	0	0	0	1	0	1	0	207
34	N7	LOV	120	0.1	0.67	50	77.2	2	3	1	0	0	0	0	0	0	1	1	0	0	0	242
35	N8	LOV	120	0.35	0.96	59.3	147.2	1	3	3	0	0	0	0	0	1	1	1	0	0	0	203
36	N9	LOV	120	0.36	0.81	59.3	109.7	0	2	2	0	0	0	0	0	0	1	0	1	0	0	200
	Média dos níveis séricos de ureia (mg/dl) entre os tempos testados.								Média dos níveis séricos de creatinina (mg/dl) entre os tempos testados.
			CONTROLE	CLOR	LOV	PTX					CONTROLE	CLOR	LOV	PTX		LEGENDA:	Acentuada	3			Peso
		Pré	48.65	52.24	50.76	43.31				Pré	0.4	0.38	0.27	0.65			Moderada	2		Média	228.861
		24 horas	276.33	112.56	280.26	180.8				24 horas	5.55	1.32	5.86	4.87			Fraca	1		Desv P	17.6961
		72 horas	269.3	257.26	527.86	98.13				72 horas	6.23	1.85	8.32	2.04			Nada	0
		120 horas	282	72.56	111.36	88.93				120 horas	5.12	0.86	0.81	1.09
	Desvio padrão dos niveis séricos de ureia entre os tempos testados								Desvio padrão dos niveis séricos de creatinina entre os tempos testados
			CONTROLE	CLOR	LOV	PTX					CONTROLE	CLOR	LOV	PTX
		Pré	4.43772	0.268576	1.62583	3.40196				Pré	0.051316	0.045	0.0750555	0.121244
		24 horas	6.02771	12.4187	17.0647	12.5144				24 horas	0.245425	0.268576	0.373631	0.488399
		72 horas	61.8493	48.0866	62.3032	57.7533				72 horas	5.21316	0.643739	1.48628	1.04704
		120 horas	11.7898	0.986577	35.0297	25.8485				120 horas	0.261024	0.122882	0.145029	0.0986577

## Sheet: Gráficos
						GRUPO CONTROLE
		GRUPO CONTROLE
			CREATININA	UREIA
		Pré	0.4	48.65
		24 horas	5.55	276.33
		72 horas	6.23	269.3
		120 horas	5.12	282
		GRUPO CLORPROMAZINA
			CREATININA	UREIA
		Pré	0.38	52.24
		24 horas	1.32	112.56
		72 horas	1.85	257.26
		120 horas	0.86	72.56
		GRUPO LOVASTATINA
			CREATININA	UREIA
		Pré	0.27	50.76
		24 horas	5.86	280.26
		72 horas	8.32	527.86
		120 horas	0.81	111.36
		GRUPO PENTOXIFILINA
			CREATININA	UREIA
		Pré	0.65	43.31
		24 horas	4.87	180.8
		72 horas	2.04	98.13
		120 horas	1.09	88.93
			CONTROLE	CLOR	LOV	PTX
		Pré	48.65	52.24	50.76	43.31
		24 horas	276.33	112.56	280.26	180.8
		72 horas	269.3	257.26	527.86	98.13
		120 horas	282	72.56	111.36	88.93
			CONTROLE	CLOR	LOV	PTX
		Pré	0.4	0.38	0.27	0.65
		24 horas	5.55	1.32	5.86	4.87
		72 horas	6.23	1.85	8.32	2.04
		120 horas	5.12	0.86	0.81	1.09
			Pré-SIRR
				CONTROLE	CLOR	LOV	PTX
			Creatinina	0.4	0.38	0.27	0.65
			Uréia	48.65	52.24	50.76	43.31
			24 horas
				CONTROLE	CLOR	LOV	PTX
			Creatinina	5.55	1.32	5.86	4.87
			Uréia	276.33	112.56	280.26	180.8
